# Supplementary material for: The effect of neonatal vitamin A supplementation on growth in the first year of life among low-birth-weight infants in Guinea-Bissau: two by two factorial randomised controlled trial
Source: BMC Pediatr. 2013 May 23;13:87. doi: 10.1186/1471-2431-13-87 (PMC3680237; doi:10.1186/1471-2431-13-87)
Supplement: Additional file 1 — Baseline characteristic by randomisation group among children never measured for growth. A table showing the difference between the VAS and placebo groups among the children never measured for growth. [file 1471-2431-13-87-S1.xls]

## Sheet: Ark1
	VAS	Placebo	P-value for difference between groups
Number	102	101
Male (n (%))	33 (32)	42 (42)	p=0.17
Twin or triplet (n (%))	24 (24)	20 (20)	p=0.51
Born in rainy season (n (%))	44 (43)	55 (54)	p=0.11
Electricity in household (n (%))	24 (24)	31 (31)	p=0.22
No maternal education (n (%))	54 (53)	44 (44)	p=0.18
No oral polio vaccine at enrollment (n (%))	6 (6)	6 (6)	p=0.98
Allocated to early BCG (n (%))	58 (57)	53 (52)	p=0.53
Median age at enrollment (days (10th; 90th percentile))	1 (1; 7)	2 (1; 7)	p=0.91
Median ballard score (10th; 90th percentile)	38 (24; 42)	37 (24; 42)	p=0.39
Anthropometic measurements at inclusion	median (10th; 90th percentile)	median (10th; 90th percentile)
Weight /kg	2.1 (1.4; 2.3)	2.1 (1.4; 2.3)	p=0.82
Length /mm	45 (41; 47)	45 (41; 47)	p=0.83
Head circumference /cm	31 (27; 33)	30 (28; 33)	p=0.34
Maternal MUAC /cm	2.3 (2.0; 2.7)	2.3 (2.0; 2.6)	p=0.73
