# Supplementary material for: The effect of neonatal vitamin A supplementation on growth in the first year of life among low-birth-weight infants in Guinea-Bissau: two by two factorial randomised controlled trial
Source: BMC Pediatr. 2013 May 23;13:87. doi: 10.1186/1471-2431-13-87 (PMC3680237; doi:10.1186/1471-2431-13-87)
Supplement: Additional file 2 — Neonatal Vitamin A supplementation (VAS) and anthropometric measurements at 2, 6 and 12 months, overall and by BCG-group. A table showing the effect of VAS on MUAC at 2 months and all anthropometric measurements overall and stratified by randomisation to BCG. [file 1471-2431-13-87-S2.xls]

## Sheet: Ark1
	Overall				BCG				No BCG				Interaction between BCG and VAS
	Mean VAS	Mean Placebo	Difference* (CI: 95%)	RR * (CI: 95%)	Mean VAS	Mean Placebo	Difference** (CI: 95%)	RR ** (CI: 95%)	Mean VAS	Mean Placebo	Difference** (CI: 95%)	RR ** (CI: 95%)
Anthropometric measurements at 2 months
MUAC, cm	11.2	11.2	-0.07 (-0.20: 0.06)		11.2	11.2	0.01 (-0.18; 0.20)		11.1	11.3	-0.16 (-0.34; 0.02)		P=0.20
Anthropometric measurements at 6 months
Median age in days	189	189			190	188			188	189
Number	609	605			313	308			296	297
Weight, kg	6.57	6.59	0.01 (-0.09; 0.11)		6.58	6.54	0.00 (-0.17; 0.18)		6.57	6.64	-0.11 (-0.29; 0.06)		P=0.38
Weight-for-age (WAZ), z-score	-1.39	-1.38	-0.01 (-0.11; 0.13)		-1.40	-1.45	-0.02 (-0.25; 0.21)		-1.39	-1.31	-0.13 (-0.36; 0.10)		P=0.53
Underweight (WAZ < -2)	0.19	0.18		1.01 (0.83; 1.24)	0.2	0.2		1.02 (0.78; 1.33)	0.17	0.17		1.01 (0.75; 1.35)	P=0.94
Length, cm	62.9	62.9	0.11 (-0.25; 0.47)		63.0	62.9	0.22 (-0.36; 0.79)		62.9	63.0	0.00 (-0.43; 0.43)		P=0.87
Length-for-age (LAZ), z-score	-1.82	-1.81	0.02 (-0.11; 0.15)		-1.79	-1.79	0.01 (-0.17; 0.18)		-1.86	-1.83	0.02 (-0.17; 0.21)		P=0.58
Stunting (LAZ < -2)	0.3	0.28		1.03 (0.89; 1.19)	0.3	0.28		1.05 (0.86; 1.28)	0.3	0.28		1.02 (0.83; 1.25)	P=0.79
Head circumference, cm	42.1	42.1	0.06 (-0.12; 0.24)		42.2	42.0	0.18 (-0.09; 0.45)		42.0	42.1	-0.07 (-0.32; 0.18)		P=0.18
Head circumference-for-age, z-score	-0.61	-0.66	0.06 (-0.08; 0.20)		-0.55	-0.72	0.17 (-0.04; 0.37)		-0.66	-0.61	-0.05 (-0.23; 0.13)		P=0.13
MUAC, cm	12.9	13.0	-0.07 (-0.21; 0.06)		12.9	12.9	-0.03 (-0.22; 0.16)		12.9	13.0	-0.12 (-0.31; 0.07)		P=0.54
Anthropometric measurements at 12 months
Median age in days	370	372			370	371			371	372
Number	550	522			282	270			268	252
Weight, kg	8.06	8.08	0.00 (-0.14; 0.13)		8.03	8.08	-0.05 (-0.22; 0.15)		8.09	8.09	0.03 (-0.16; 0.23)		P=0.58
Weight-for-age (WAZ), z-score	-1.33	-1.34	0.04 (-0.11; 0.18)		-1.34	-1.37	0.03 (-0.16; 0.23)		-1.31	-1.31	0.03 (-0.17; 0.23)		P=0.96
Underweight (WAZ < -2)	0.27	0.28		0.95 (0.78; 1.16)	0.28	0.29		0.98 (0.75; 1.27)	0.26	0.27		0.93 (0.69; 1.23)	P=0.85
Length, cm	70.6	70.8	-0.10 (-0.46; 0.27)		70.7	70.6	0.06 (-0.48; 0.60)		70.5	70.9	-0.26 (-0.73; 0.21)		P=0.39
Length-for-age (LAZ), z-score	-1.81	-1.77	0.00 (-0.15; 0.14)		-1.79	-1.84	0.07 (-0.14; 0.29)		-1.84	-1.70	-0.09 (-0.27; 0.10)		P=0.29
Stunting (LAZ < -2)	0.41	0.39		1.02 (0.88; 1.18)	0.41	0.43		0.91 (0.75; 1.11)	0.41	0.35		1.15 (0.93; 1.44)	P=0.12
Head circumference, cm	44.5	44.5	-0.05 (-0.25; 0.15)		44.5	44.7	-0.22 (-0.49; 0.05)		44.5	44.4	0.12 (-0.17; 0.42)		P=0.10
Head circumference-for-age, z-score	-0.76	-0.75	0.00 (-0.15; 0.14)		-0.74	-0.65	-0.08 (-0.28; 0.11)		-0.78	-0.85	0.08 (-0.13; 0.30)		P=0.24
MUAC, cm	13.8	13.5	0.30 (-0.36; 0.95)		13.9	13.3	0.61 (-0.29; 1.51)		13.7	13.7	-0.06 (-1.00; 0.90)		P=0.33
*Analyses are adjusted for randomisation to BCG and weight/length/head circumference at inclusion
**Analyses are adjusted for weight/length/head circumference at inclusion
.
